# Supplementary material for: Application of a Bayesian Network Learning Model to Predict Longitudinal Trajectories of Executive Function Difficulties in Elementary School Students
Source: J Intell. 2022 Sep 23;10(4):74. doi: 10.3390/jintelligence10040074 (PMC9589973; doi:10.3390/jintelligence10040074)
Supplement: Supplementary file 1 [file jintelligence-10-00074-s001.zip]

Archive with 31 entries (31 files):
- Figure S1 DAG of bnlearning model 1.pdf
- Figure S10 Distribution of arc strengths in bnlearning model 5.pdf
- Figure S11 Bayesian network structure in model 1 (threshold=.50).pdf
- Figure S12 Bayesian network structure in model 2 (threshold=.50).pdf
- Figure S13 Bayesian network structure in model 3 (threshold=.50).pdf
- Figure S14 Bayesian network structure in model 4 (threshold=.50).pdf
- Figure S15 Bayesian network structure in model 5 (threshold=.50).pdf
- Figure S16 Bayesian network structure in model 1 (threshold=.75).pdf
- Figure S17 Bayesian network structure in model 2 (threshold=.75).pdf
- Figure S18 Bayesian network structure in model 3 (threshold=.75).pdf
- Figure S19 Bayesian network structure in model 4 (threshold=.75).pdf
- Figure S2 DAG of bnlearning model 2.pdf
- Figure S20 Bayesian network structure in model 5 (threshold=.75).pdf
- Figure S21 Bayesian network structure in model 1 (threshold=.85).pdf
- Figure S22 Bayesian network structure in model 2 (threshold=.85).pdf
- Figure S23 Bayesian network structure in model 3 (threshold=.85).pdf
- Figure S24 Bayesian network structure in model 4 (threshold=.85).pdf
- Figure S25 Bayesian network structure in model 5 (threshold=.85).pdf
- Figure S26 Predictor in xgBoosting model 1.pdf
- Figure S27 Predictor in xgBoosting model 2.pdf
- Figure S28 Predictor in xgBoosting model 3.pdf
- Figure S29 Predictor in xgBoosting model 4.pdf
- Figure S3 DAG of bnlearning model 3.pdf
- Figure S30 Predictor in xgBoosting model 5.pdf
- Figure S4 DAG of bnlearning model 4.pdf
- Figure S5 DAG of bnlearning model 5.pdf
- Figure S6 Distribution of arc strengths in bnlearning model 1.pdf
- Figure S7 Distribution of arc strengths in bnlearning model 2.pdf
- Figure S8 Distribution of arc strengths in bnlearning model 3.pdf
- Figure S9 Distribution of arc strengths in bnlearning model 4.pdf
- Supplementary File S1. bnlearning and xgBoosting script.txt
