# Supplementary material for: Application of a Bayesian Network Learning Model to Predict Longitudinal Trajectories of Executive Function Difficulties in Elementary School Students
Source: J Intell. 2022 Sep 23;10(4):74. doi: 10.3390/jintelligence10040074 (PMC9589973; doi:10.3390/jintelligence10040074)
Supplement: Supplementary file 1 [file jintelligence-10-00074-s001.zip › Supplementary File S1. bnlearning and xgBoosting script.txt]

# Reference: https://github.com/assaeunji/causal-bayesian-network

#######################################################################################
############################################################ data
#######################################################################################

setwd("C:/Z_R")

##################################################### data balancing

library(DMwR)

# model 1 balancing data: 0=594, 1=596, N=1190
# model 2 balancing data: 0=510, 1=512, N=1022
# model 3 balancing data: 0=522, 1=522, N=1044 
# model 4 balancing data: 0=522, 1=522, N=1044 
# model 5 balancing data: 0=417, 1=435, N=852

#####################################################   model 2
originalData2 <- read.csv("ef_model2.csv", sep=",", header=T) 
original2 <- originalData2[,2:60]
C_EFTP <- original2[,1];data2 <- scale(original2[,2:59])  
diff2 <- cbind(C_EFTP, data2)
diff2 <- as.data.frame(diff2)
diff2$C_EFTP = as.factor(diff2$C_EFTP);table(diff2$C_EFTP)

#use SMOTE to create new dataset
new_df2 <- SMOTE(C_EFTP ~ ., diff2, perc.over = 25, perc.under = 500)
table(new_df2$C_EFTP) # 0=510, 1=512, N=1022

#######################################################################################
############################################################ Causal Structure Learning 
#######################################################################################

library(dplyr)
library(bnlearn)
library(ggplot2)
library(GGally)
library(penalized)
library(Matrix)
library(grid)
library(BiocManager)
library(Rgraphviz)
library(visNetwork)

DAG2  = hc(new_df2, blacklist = blacklistData)
plot(DAG2)


#-------------------------------------------------------------------- plot_network() 

"plot_network" = function(dag,strength_df=NULL,undirected=FALSE,
                          group=NA,title=NULL,height=NULL,width=NULL)
{
  edge_size = ifelse(is.null(strength_df),NA,
                     right_join(strength_df, data.frame(dag$arcs[,c(1,2)]))$strength)
  
  nodes = names(dag$nodes)
  nodes = data.frame(id   = nodes,
                     label= nodes,
                     size = 16,
                     font.size= 18,
                     shadow   = TRUE,
                     group    = group)
  
  edges = data.frame(from   = dag$arcs[,1],
                     to     = dag$arcs[,2],
                     value  = edge_size,
                     arrows = list(to=list(enabled=TRUE,scaleFactor=.5)),
                     shadow = TRUE)
  
  if(is.na(group[1]))     nodes = nodes[,-6] # without group
  if(is.na(edge_size)) edges = edges[,-3] # without edge_size
  if(undirected)       edges$arrows.to.enabled=FALSE
  
  network=visNetwork(nodes,edges,main=title,height=height, width=width)%>% 
    visOptions(highlightNearest = TRUE, nodesIdSelection = TRUE)
  return(network)
}

#-------------------------------------------------------------------- plot_network() 


group2 = ifelse(names(DAG2$nodes)%in%c("C_EFTP"),2,1)
group2
plot_network(DAG2,group=group2,title="Hill-Climbing")


#######################################################################################
############################################################ Bootstrapping
#######################################################################################

# bootstraping 
strength_diff2 <- boot.strength(new_df2, R = 2000, algorithm = "hc",
                                algorithm.args = list(blacklist = black_list123))
head(strength_diff2)
attr(strength_diff2, "threshold")

# create network object
average_diff2 <- averaged.network(strength_diff2)
average_diff2 

# remove under threshold
plot_network(average_diff2, strength_diff2, group=group2)

# Model comparison : averaged DAG vs single DAG
par(mfrow=c(1,2))
graphviz.compare(average_diff2, DAG2, shape = "ellipse",main = c("averaged DAG", "single DAG"))

#######################################################################################
############################################################ Pruning
#######################################################################################

# Pruning by raising the threshold = Simplifying the model
plot(strength_diff2)
abline(v = 0.75, col = "tomato", lty = 2, lwd = 2)
abline(v = 0.85, col = "steelblue", lty = 2, lwd = 2)
#abline(v = 0.95, col = "steelblue", lty = 2, lwd = 2)


# threshold = 0.50
average_diff2_simple_50 = averaged.network(strength_diff2, threshold = 0.5)
#plot_network(average_diff_simple_50, strength_diff, group=group) 
fit2_50 <-  bnlearn::bn.fit(average_diff2_simple_50, new_df2)
fit2_50$C_EFTP

# threshold = 0.75
average_diff2_simple_75 = averaged.network(strength_diff2, threshold = 0.75)
fit2_75 <-  bnlearn::bn.fit(average_diff2_simple_75, new_df2)
fit2_75$C_EFTP


#threshold = 0.85
average_diff2_simple_85 = averaged.network(strength_diff2, threshold = 0.85)
fit2_85 <-  bnlearn::bn.fit(average_diff2_simple_85, new_df2)
fit2_85$C_EFTP

#######################################################################################

library(e1071)
library(qgraph)
library(igraph)
library(bootnet)
library(corrplot)     

# Estimate Bayesian network
set.seed(123)
fitBN_model2 <- hc(new_df2, restart = 50, perturb = 2000, blacklist = blacklistData)  ## hc gives directed graph
fitBN_model2

bnlearn::score(fitBN_model2, data = new_df2)          ## global network score
astr2 <- arc.strength(fitBN_model2, new_df2, "bic-g")  ## connection strength
astr2[order(astr2[,3]), ] 
strength.plot(fitBN_model2, astr2, shape = "ellipse")

bootnet_model2 <- strength_diff2
head(bootnet_model2)

## filter the ones with a strength larger than 0.75 and a direction probability > 0.50
bootnet_model2[bootnet_model2$strength > 0.75 & bootnet_model2$direction > 0.50, ]
avgnet_model2_75 <- averaged.network(bootnet_model2, threshold = 0.75)
bnlearn::score(avgnet_model2_75, data = new_df2)
astr_model2_75 <- arc.strength(avgnet_model2_75, new_df2, "bic-g")  ## compute edge strengths
strength.plot(avgnet_model2_75, astr_model2_75, shape = "ellipse")

## filter the ones with a strength larger than 0.85 and a direction probability > 0.50
bootnet_model2[bootnet_model2$strength > 0.85 & bootnet_model2$direction > 0.50, ]
avgnet_model2_85 <- averaged.network(bootnet_model2, threshold = 0.85)
avgnet_model2_85
bnlearn::score(avgnet_model2_85, data = new_df2)
astr_model2_85 <- arc.strength(avgnet_model2_85, new_df2, "bic-g")   ## compute edge strengths
strength.plot(avgnet_model2_85, astr_model2_85, shape = "ellipse")


#######################################################################################
############################################################ Model Validation
#######################################################################################

###############################################################   GBN model validation

library(dplyr)
library(plyr)
library(caret)
library(pROC)
library(e1071)
library(epiR)

###################################################### model 2
set.seed(12) 
split <- sample(2, nrow(new_df2), replace=T, prob=c(0.7, 0.3))
df_train <- new_df2[split==1,];table(df_train$C_EFTP)
split <- sample(2, nrow(diff2), replace=T, prob=c(0.7, 0.3)) 
df_test <- diff2[split==2,];table(df_test$C_EFTP)

x_train <- df_train[,2:59]  %>% data.matrix()
y_train <- df_train[[1]] %>% data.matrix()
x_test <- df_test[,2:59]  %>% data.matrix()
y_test <- df_test[[1]] %>% data.matrix()
#####################################################   model 2 data (threhold=.5)

fit_lm <- lm(C_EFTP ~ C_GEND + C_5TS2 + C_8HPY + C_8BC9 + M_8PRS + MH_8EN2, data=df_train) 
summary(fit_lm)

# Prediction in test set
pred_lm_prob <- predict(fit_lm, newdata = df_test, type = "response")
hist(pred_lm_prob) # range 0~1

# Confusion matrix
pred_lm_class <- ifelse(pred_lm_prob > 0.5, 1, 0)
pred_lm_class <- factor(pred_lm_class, levels = c(0, 1), labels = c("No","Yes")) 
table(pred_lm_class)

df_test$C_EFTP <- factor(df_test$C_EFTP, levels = c(0, 1), labels = c("No","Yes")) 
table(df_test$C_EFTP) # same length

caret::confusionMatrix(data = pred_lm_class, 
                       reference = df_test$C_EFTP, mode = "sens_spec", positive = "Yes")


dat <- as.table(matrix(c(, , , ), nrow = 2, byrow = TRUE)) 
colnames(dat) <- c("Dis+","Dis-")
rownames(dat) <- c("Test+","Test-")
rval <- epi.tests(dat, conf.level = 0.95)
print(rval); summary(rval)

(roc_lm <-  pROC::roc(response = y_test, 
                      predictor = pred_lm_prob, direction = "<", levels = c(0, 1)))
plot(roc_lm, legacy.axes=TRUE, col="turquoise")
ci.auc(response = y_test, predictor = pred_lm_prob, direction = "<", levels = c(0, 1))

ROCxy_lm <- cbind(Threshold=roc_lm$thresholds, 
                  Sensitivity=roc_lm$sensitivities, Specificity = roc_lm$specificities)
ROCxy_lm

############################################################### xgBoosting model validation

library(xgboost)
library(kernlab)

###################################################### model 2
set.seed(12) 
split <- sample(2, nrow(new_df2), replace=T, prob=c(0.7, 0.3))
df_train <- new_df2[split==1,];table(df_train$C_EFTP)
split <- sample(2, nrow(diff2), replace=T, prob=c(0.7, 0.3)) 
df_test <- diff2[split==2,];table(df_test$C_EFTP)

x_train <- df_train[,2:59]  %>% data.matrix()
y_train <- df_train[[1]] %>% data.matrix()
x_test <- df_test[,2:59]  %>% data.matrix()
y_test <- df_test[[1]] %>% data.matrix()
#####################################################
# Set Training Control
set.seed(123)
myTrainingControl <- trainControl(method = "cv",number = 10, 
                                  savePredictions = TRUE, 
                                  classProbs = TRUE, 
                                  verboseIter = FALSE) 

fit_xgbTree <- caret::train(C_EFTP ~ ., data = df_train, objective = "binary:logistic", 
                            method = "xgbTree", tuneLength = 3, 
                            trControl = myTrainingControl)

print(fit_xgbTree)
#####################################################

varImp(fit_xgbTree)$importance
tbl_varImp_xgb <- varImp(fit_xgbTree)[[1]] 
tbl_varImp_xgb$predictor <- rownames(tbl_varImp_xgb) 
tbl_varImp_xgb %>%
  ggplot(aes(x=reorder(predictor, Overall), y=Overall)) +
  geom_bar(stat= "identity") +
  coord_flip() +
  xlab("Predictor") + ylab("Importance")

# Prediction in test set
pred_xgb_prob <- predict(fit_xgbTree, df_test)
hist(pred_xgb_prob) # range 0~1

# Confusion matrix
pred_xgb_class <- ifelse(pred_xgb_prob > 0.5, 1, 0)
pred_xgb_class <- factor(pred_xgb_class, levels = c(0, 1), labels = c("No","Yes")) 
table(pred_xgb_class)

df_test$Yout <- factor(df_test$C_EFTP, levels = c(0, 1), labels = c("No","Yes")) 
table(df_test$Yout) 

caret::confusionMatrix(data = pred_xgb_class, 
                       reference = df_test$Yout, mode = "sens_spec", positive = "Yes")

dat <- as.table(matrix(c( , , , ), nrow = 2, byrow = TRUE))
colnames(dat) <- c("Dis+","Dis-")
rownames(dat) <- c("Test+","Test-")
rval <- epi.tests(dat, conf.level = 0.95)
print(rval); summary(rval)

(roc_xgb <-  pROC::roc(response = y_test, 
                       predictor = pred_xgb_prob, direction = "<", levels = c(0, 1)))
plot(roc_xgb, legacy.axes=TRUE, col="turquoise")
ci.auc(response = y_test, predictor = pred_xgb_prob, direction = "<", levels = c(0, 1))

ROCxy_xgb <- cbind(Threshold=roc_xgb$thresholds, 
                   Sensitivity=roc_xgb$sensitivities, Specificity = roc_xgb$specificities)
ROCxy_xgb
